# Supplementary material for: Association of microRNA Expression and BRAFV600E Mutation with Recurrence of Thyroid Cancer
Source: Biomolecules. 2020 Apr 17;10(4):625. doi: 10.3390/biom10040625 (PMC7226510; doi:10.3390/biom10040625)
Supplement: Supplementary file 1 [file biomolecules-10-00625-s001.zip]

Archive with 2 entries (2 files):
- Supplementary Figures.docx
- Supplementary table 1.xlsx
