# Supplementary material for: Association of microRNA Expression and BRAFV600E Mutation with Recurrence of Thyroid Cancer
Source: Biomolecules. 2020 Apr 17;10(4):625. doi: 10.3390/biom10040625 (PMC7226510; doi:10.3390/biom10040625)
Supplement: Supplementary file 1 [file biomolecules-10-00625-s001.zip › Supplementary table 1.xlsx]

## Sheet: Sheet1
Sample #	Gender	Age (at the time of surgery)	Tumor size (TNM classification)	Metastatic Lymph nodes	BRAF V600E mutation	miR -146b (relative expression 2-ΔCt)	miR-222 (relative expression 2-ΔCt)	miR-21 (relative expression 2-ΔCt)	miR-221 (relative expression 2-ΔCt)	miR-181b (relative expression 2-ΔCt)	miR-181b (x2000 relative expression 2-ΔCt)
1N	female	34	T1a	negative	NA	.2698	.41754	.30993	.02360	.00039	.78
2N	female	65	T1a	negative	NA	.8039	1.04972	.79554	.09855	.00037	.75
4N	male	66	T1a	negative	negative	.7320	.56448	.92019	.07884	.00032	.65
5N	female	58	T1a	negative	NA	.2670	.58439	.96259	.04655	.00061	1.21
6N	female	38	T1a	negative	NA	3.0314	2.32947	1.82134	.24232	.00041	.82
7N	female	44	T3	negative	negative	4.5315	4.11246	3.65533	.42780	.00097	1.95
8N	female	76	T3	positive	positive	6.1262	3.74509	8.39773	.41899	.00122	2.45
9N	female	30	T1a	negative	negative	6.1050	6.32033	8.22491	.15604	.00175	3.50
10N	female	45	T3	positive	negative	7.4384	5.69620	4.78991	.48633	.00211	4.22
11N	female	41	T1a	negative	NA	.4429	.51943	1.45902	.03969	.00123	2.46
12N	female	43	T1a	negative	positive	1.7715	1.29684	3.13834	.10366	.00051	1.03
13N	female	45	T3	positive	NA	11.8351	10.19649	2.59368	.01042	.00146	2.92
14N	female	47	T1a	negative	NA	4.8906	4.42292	1.53156	.51584	.00048	.96
15N	female	63	T3	negative	positive	3.7321	3.10588	1.79626	.40472	.00033	.65
16N	female	35	T1a	negative	positive	1.5801	2.21914	1.15269	.39229	.00025	.50
17N	male	49	T1a	negative	NA	2.4708	2.71321	2.14355	.14161	.00087	1.75
18N	female	32	T3	positive	NA	2.7606	3.38698	1.60214	.19012	.00034	.68
19N	female	62	T1a	negative	NA	.0816	.17987	.40053	.01904	.00029	.57
20N	male	76	T1a	negative	positive	1.4590	1.42899	1.14870	.22688	.00026	.51
21N	female	60	T1a	negative	positive	1.8088	1.83401	3.00008	.09876	.00048	.95
22N	female	63	T3	negative	positive	3.2154	1.88557	1.78386	.20448	.00059	1.18
23N	female	60	T3	positive	positive	2.0922	2.02090	1.58008	.32421	.00053	1.05
24N	female	28	T1a	positive	negative	1.5263	1.30586	2.44528	.11188	.00061	1.22
25N	female	49	T3	negative	NA	1.7053	.96259	1.14870	.09539	.00017	.34
26N	female	54	T1a	negative	positive	4.1843	.87055	1.00696	.09278	.00044	.88
27N	female	36	T1a	negative	positive	2.1886	4.48466	.90752	.63949	.00029	.58
28N	female	36	T2	negative	positive	10.7406	4.24275	3.05252	.53034	.00142	2.84
29N	male	48	T3	positive	positive	4.6913	3.27161	1.91189	.31975	.00026	.52
30N	female	59	T3	negative	NA	.1492	1.42405	.17016	.13774	.00006	.12
31N	female	62	T3	negative	negative	8.4561	2.41162	.96929	.14610	.00044	.87
32N	female	60	T3	negative	positive	2.1435	1.84676	1.34723	.16099	.00034	.69
33N	female	56	T1a	negative	positive	.2842	.25614	.85560	.01499	.00007	.15
34N	female	46	T3	negative	positive	1.9793	1.12117	2.98970	.10920	.00009	.19
35N	female	67	T1a	negative	negative	.8039	1.19334	.37501	.17556	.00095	1.89
36N	female	60	T3	negative	positive	1.4044	1.36131	.73458	.27357	.00081	1.63
37N	female	49	T1a	positive	positive	.5230	2.33755	.71203	.28717	.00051	1.01
38N	female	33	T2	negative	positive	.0224	.17434	.23899	.05913	.00395	7.89
39N	female	64	T3	negative	positive	.0839	.20027	.43077	.02401	.00042	.84
40N	female	61	T3	negative	positive	2.5937	2.86791	1.02101	.30779	.00063	1.27
41N	female	62	T1a	negative	positive	3.6175	2.40327	.82645	.31425	.00056	1.13
42N	female	61	T1a	positive	positive	1.1933	1.27456	.32760	.29525	.00037	.74
43N	female	60	T3	negative	positive	1.8725	2.36199	.56841	.73969	.00021	.43
46N	female	59	T3	negative	positive	1.3947	2.27363	2.02090	.78187	.00035	.69
47N	female	71	T3	negative	positive	1.6876	1.46917	.59460	.36729	.00025	.50
48N	female	32	T1a	negative	positive	.4429	.43227	.26425	.06121	.00024	.48
49N	female	56	T1a	negative	positive	.7320	1.16878	.27168	.25000	.00051	1.02
50N	female	44	T3	negative	positive	.6156	.82645	.16267	.20590	.00014	.29
51N	female	50	T1b	negative	NA	1.7715	2.44528	.51763	.50174	.00041	.81
52N	female	54	T3	negative	positive	3.2043	1.43396	1.65864	.21390	.00049	.99
53N	male	42	T1b	positive	positive	1.7777	2.01391	.80107	.36476	.00038	.76
54N	male	31	T2	negative	negative	.7022	1.00000	.53589	.11305	.00023	.47
55N	male	59	T3	negative	negative	1.5316	1.85318	.72196	.61344	.00023	.47
56N	female	59	T2	negative	positive	1.4241	1.05336	2.65737	.39229	.00055	1.10
57N	female	65	T3	negative	NA	3.4581	3.21540	2.14355	1.13288	.00044	.89
58N	female	38	T3	negative	NA	2.5937	1.58008	2.70382	.43528	.00044	.89
59N	male	26	T3	positive	NA	1.0607	3.38698	.73969	1.06069	.00061	1.21
60N	female	54	T1b	negative	negative	1.0943	1.25266	1.29235	.31534	.00022	.45
61N	female	60	T1a	negative	negative	2.7132	2.37019	.72951	.95595	.00046	.92
62N	female	42	T1b	negative	NA	5.4264	3.81055	.60082	1.51572	.00046	.91
63N	male	40	T2	positive	NA	1.8921	3.26029	.45850	.59050	.00063	1.26
64N	female	60	T1b	negative	NA	.6529	.42484	.24741	.15020	.00021	.42
65N	female	35	T3	negative	NA	3.4702	2.62989	1.16878	1.31951	.00091	1.82
66N	female	50	T3	negative	NA	6.3203	6.02099	1.60214	3.45815	.00077	1.55
67N	female	63	T2	negative	negative	1.8856	3.69353	.40613	1.22264	.00034	.68
68N	female	29	T3	positive	positive	2.2346	1.27015	1.51572	.68302	.00050	.99
69N	female	65	T1b	negative	negative	3.6808	1.92519	1.72309	1.11729	.00023	.46
70N	female	53	T1a	negative	NA	2.8089	2.24233	.94606	1.16070	.00054	1.08
71N	female	48	T2	negative	positive	4.9760	3.59253	.80385	1.25266	.00106	2.13
72N	female	54	T1b	negative	NA	1.4044	2.08493	2.14355	.68777	.00037	.75
73N	female	64	T1a	negative	NA	4.1843	2.73208	1.02456	.45219	.00133	2.65
74N	female	45	T1b	negative	negative	10.5561	3.85038	.67830	1.69937	.00171	3.42
75N	female	41	T1b	negative	positive	.1862	.40895	.46976	.26062	.00125	2.50
76N	female	45	T1a	negative	negative	6.9163	4.19887	.25437	1.04247	.00082	1.63
77N	female	28	T1a	negative	negative	10.4831	6.16884	.55671	2.41162	.00081	1.61
78N	female	52	T3	negative	negative	2.9485	1.23114	.39777	.55478	.00072	1.43
79N	female	82	T4	negative	negative	13.3614	2.51403	.48464	1.31039	.00071	1.43
80N	female	61	T3	negative	NA	5.5213	3.63008	3.01049	3.14923	.00078	1.56
81N	female	64	T1b	negative	positive	1.0035	.82074	2.97935	.48633	.00063	1.26
82N	female	62	T4	positive	negative	4.7404	3.70635	3.55537	1.69937	.00034	.68
83N	female	42	T3	negative	negative	8.9383	3.87716	2.80889	1.84038	.00148	2.96
84N	female	33	T1b	negative	negative	2.5228	1.76541	5.61778	.50874	.00040	.81
85N	female	72	T1b	negative	positive	3.2154	1.68179	2.77022	.43830	.00059	1.17
86N	male	41	T1a	negative	positive	11.8762	9.35022	2.30537	2.78949	.00100	2.01
87N	male	54	T3	negative	positive	7.1602	1.09809	1.56374	.37242	.00069	1.38
88N	female	44	T1b	negative	negative	1.3996	.50698	.48297	.92019	.00037	.74
89N	female	61	T1b	negative	negative	.7658	.82932	.16782	1.34723	.00042	.83
90N	female	43	T1a	negative	negative	.9593	.78187	.48633	.59874	.00101	2.02
91N	female	28	T3	negative	positive	.6783	.62851	.11826	.26243	.00046	.91
92N	female	73	T1a	negative	negative	.1312	.38689	.47467	.10769	.00026	.53
93N	female	33	T1b	negative	positive	4.0558	2.54912	2.31338	.71947	.00124	2.48
94N	female	37	T3	negative	NA	1.7171	1.28343	.36602	.76049	.00024	.47
95N	female	26	T3	positive	NA	3.2830	2.94854	.82932	1.20581	.00042	.85
96N	female	46	T3	positive	NA	1.0000	2.05623	.73458	.45850	.00033	.67
97N	female	55	T3	negative	negative	2.7038	3.01049	.93952	1.57462	.00022	.43
98N	female	36	T1b	negative	positive	8.3687	1.42899	.50174	.44442	.00072	1.44
99N	female	45	T3	negative	negative	2.2038	1.01045	.66434	.28917	.00031	.62
100N	male	65	T1a	positive	negative	.0538	.13121	.32086	.07856	.00031	.62
101N	male	59	T1a	negative	NA	1.9119	.76578	.45219	.21991	.00094	1.88
102N	female	73	T3	negative	positive	1.8404	1.37554	1.00347	.40613	.00061	1.22
103N	female	46	T3	negative	positive	7.3107	2.46229	.76578	1.05336	.00088	1.76
104N	female	55	T1a	negative	positive	11.3530	4.05584	.64394	1.64148	.00117	2.34
105N	female	73	T3	negative	NA	2.2268	1.20164	.68302	1.12117	.00093	1.86
106N	female	42	T1b	negative	negative	4.4691	.49483	1.09809	.43077	.00047	.94
107N	female	55	T1a	negative	positive	1.6301	1.13288	2.16595	.71203	.00019	.38
108N	female	55	T1a	negative	negative	4.0840	.80664	.35355	.84968	.00082	1.64
109N	female	64	T3	positive	positive	.0730	4.34694	.43528	7.18506	.00031	.62
110N	female	60	T1b	negative	positive	.6854	.78731	.66665	.51943	.00068	1.36
111N	female	70	T1a	negative	negative	.6156	1.22859	.16899	1.15269	.00037	.73
113N	female	53	T1b	negative	negative	.2124	.08538	.75002	.17678	.00130	2.60
114N	female	32	T1a	negative	positive	.0851	1.15269	.26152	1.30586	.00027	.54
115N	female	40	T1a	negative	NA	.9170	1.12896	1.14076	.51943	.00037	.74
116N	female	41	T3	negative	negative	2.2346	2.12138	1.87254	1.44894	.00056	1.13
117N	female	28	T3	negative	positive	3.1059	3.24901	.80664	2.28945	.00029	.58
118N	female	42	T1a	negative	negative	.1033	.25349	.49312	.29833	.00031	.63
119N	female	65	T3	negative	positive	1.6760	1.33330	.10584	.90125	.00048	.97
120N	female	28	T1b	negative	negative	1.0867	3.35195	1.05702	1.08298	.00073	1.46
121N	female	55	T1a	negative	positive	4.0558	2.27363	.24741	1.61328	.00022	.44
122N	female	39	T3	negative	positive	3.5801	3.73213	.79830	1.51047	.00032	.65
112N	female	53	T3	negative	negative	1.3426	1.26576	.77378	.73458	.00012	.24
123N	female	69	T1a	negative	NA	.5763	1.68763	.31534	1.03168	.00100	1.99
124N	female	64	T3	negative	positive	2.6027	1.07549	1.47939	.35849	.00031	.61
127N	female	34	T2	negative	positive	7.0861	4.16986	1.84676	1.86607	.00044	.88
128N	female	71	T3	negative	positive	6.4308	4.12673	1.67018	1.87905	.00033	.66
129N	female	49	T1a	negative	positive	1.8596	1.63580	.44751	.39639	.00108	2.16
130N	male	37	T3	negative	positive	4.1411	1.80876	.87055	1.47427	.00052	1.04
132N	female	39	T3	negative	negative	8.2249	6.98858	.73458	2.12874	.00046	.91
133N	male	29	T2	negative	positive	.8380	1.65290	.79004	.37762	.00075	1.50
134N	female	40	T1a	negative	positive	1.4241	1.76541	.91700	.37242	.00049	.98
135N	female	43	T4	positive	positive	2.5403	1.48452	2.17347	1.67597	.00111	2.22
136N	female	24	T3	negative	positive	1.7901	1.27456	.35478	.42632	.00119	2.38
139N	female	78	T3	negative	positive	2.1735	1.50525	.36224	.71947	.00056	1.13
140N	female	44	T3	negative	positive	3.3753	.88270	.46814	.95595	.00067	1.33
141N	female	70	T3	negative	positive	5.9794	4.09823	1.68179	1.10957	.00059	1.17
142N	female	46	T1b	negative	positive	.4219	.56841	.67830	.10882	.00014	.27
143N	female	53	T3	positive	positive	2.3702	1.84676	2.85799	.55671	.00099	1.98
144N	female	66	T1a	negative	positive	4.7733	2.54912	1.40444	.83799	.00100	2.00
145N	female	62	T3	negative	negative	3.4105	3.32879	1.80876	1.22264	.00049	.98
246N	male	60	T3	negative	NA	.1344	.19278	.54525	.09841	.00022	.43
146N	male	58	T1a	negative	positive	2.9079	3.73213	2.44528	.73969	.00015	.30
147N	female	47	T3	negative	positive	1.6586	1.53156	1.03526	.32534	.00048	.95
148N	female	55	T3	negative	negative	4.9246	1.98618	.65293	.56841	.00032	.65
149N	female	69	T3	negative	positive	2.1886	2.43682	1.50525	.32534	.00175	3.49
150N	female	66	T3	positive	NA	2.7321	3.18215	1.34257	1.19748	.00057	1.13
151N	male	61	T4	positive	positive	1.1810	1.07549	1.18509	.19547	.00045	.90
152N	female	42	T3	negative	NA	1.3708	3.58010	1.02101	.33798	.00038	.75
153N	female	49	T3	negative	negative	.1178	.35355	.31317	.12500	.00007	.13
154N	female	59	T1a	negative	negative	5.6569	2.72263	1.07326	.76313	.00042	.84
155N	female	28	T1b	negative	positive	1.1688	1.21841	1.38032	.17076	.00069	1.38
157N	female	43	T1a	negative	negative	11.5915	5.93809	1.27015	2.28945	.00142	2.85
158N	female	63	T1a	negative	NA	1.1933	1.46409	2.32947	.37631	.00061	1.22
159N	female	48	T1b	negative	negative	3.5308	2.54912	2.23457	.62417	.00178	3.56
160N	female	54	T1b	negative	NA	8.2535	3.49429	1.36131	1.15269	.00129	2.59
161N	male	31	T1a	positive	NA	8.7241	5.38893	.95595	1.44894	.00086	1.71
163N	female	47	T1b	negative	NA	10.2319	5.69620	1.62450	1.97931	.00077	1.54
164N	male	24	T2	positive	positive	5.1159	4.30198	3.81055	.51051	.00156	3.13
165N	female	50	T1a	negative	NA	9.5798	7.08614	6.16884	.83220	.00195	3.91
166N	female	74	T2	negative	negative	1.7715	1.56374	1.21419	.16840	.00226	4.53
168N	female	61	T1a	negative	negative	.7579	.41180	.90438	.20733	.00198	3.96
169N	female	55	T1b	negative	positive	2.3214	1.03886	.76844	.23570	.00088	1.77
170N	female	46	T1b	negative	positive	.6092	.61557	.75262	.09310	.00121	2.42
171N	female	45	T1a	negative	positive	.3310	.28618	.42928	.17862	.00133	2.66
172N	female	61	T1a	negative	negative	.4234	.40472	.44535	.07484	.00063	1.27
173N	female	47	T1b	positive	negative	.9170	1.53156	.77916	1.17691	.00278	5.56
174N	female	18	T1a	negative	positive	.0461	.05783	.05743	.04639	.00025	.51
175N	female	29	T1b	positive	NA	.1928	.32421	.41466	.07994	.00210	4.20
177N	female	23	T1b	negative	NA	.3067	.34389	.27739	.24486	.00102	2.04
178N	female	49	T3	positive	positive	.2161	.54905	.09539	.19615	.00247	4.94
179N	female	43	T3	negative	positive	.0583	.06606	.05007	.03997	.00042	.84
180N	male	70	T3	negative	positive	1.3241	1.36604	.54337	.32534	.00024	.48
181N	female	18	T3	negative	negative	.4414	.15767	.25882	.05575	.00023	.46
182N	female	46	T1b	negative	negative	3.5554	1.97247	3.66802	.58642	.00050	1.00
183N	female	74	T3	negative	positive	.6484	.34270	.57435	.16210	.00010	.21
184N	female	40	T1a	negative	negative	3.3173	1.32409	.75002	.33798	.00098	1.96
185N	female	41	T1a	negative	negative	1.5911	.79554	.44751	.21991	.00084	1.67
186N	female	18	T1a	negative	NA	1.9453	1.90528	.44135	.38289	.00043	.85
187N	female	43	T1b	negative	positive	1.1975	.94934	.69255	.30566	.00055	1.10
188N	female	62	T3	negative	negative	6.5887	2.49666	.95926	.94934	.00060	1.20
189N	female	40	T3	negative	positive	.6071	.73458	.53403	.20877	.00022	.44
190N	female	45	T3	negative	NA	.4398	.67129	1.34257	.19888	.00049	.99
191N	female	48	T1b	negative	NA	2.3134	1.89868	1.22264	.48633	.00041	.83
192N	female	64	T3	negative	NA	2.7038	1.96564	1.03168	.16043	.00058	1.16
193N	male	64	T1a	negative	NA	2.7511	1.43893	1.40444	1.16070	.00033	.65
194N	female	69	T1a	negative	NA	1.2243	2.07772	1.43396	.42337	.00052	1.05
195N	female	66	T1b	negative	NA	14.8769	5.27803	2.76063	2.83825	.00085	1.70
196N	female	75	T2	negative	NA	5.7958	4.14106	4.59479	1.46917	.00081	1.63
197N	female	50	T3	positive	NA	6.8211	3.59253	4.64282	1.77769	.00132	2.64
198N	female	50	T3	positive	NA	.2285	2.68515	1.95884	4.72397	.00067	1.35
199N	female	59	T1b	negative	NA	7.0128	5.48313	3.34035	2.91804	.00239	4.78
200N	female	42	T3	negative	NA	3.3870	1.99308	2.56685	.47632	.00103	2.07
201N	female	47	T3	negative	NA	6.4755	4.05584	5.57897	.65293	.00053	1.06
202N	female	56	T3	negative	NA	2.8979	2.30537	1.60770	1.71119	.00070	1.40
203N	female	57	T3	negative	NA	1.2354	1.32869	.64618	.30460	.00053	1.07
204N	female	62	T1a	negative	NA	1.5966	2.17347	2.41162	.14865	.00012	.25
205N	male	67	T1b	positive	NA	2.5847	1.42405	2.10672	.51584	.00048	.96
206N	female	75	T1a	negative	NA	1.7777	1.38703	2.15099	.98282	.00020	.41
207N	female	51	T3	negative	NA	.1029	1.58008	.31644	.80385	.00052	1.05
208N	female	35	T1a	negative	NA	6.9163	2.05196	1.36604	.96259	.00016	.32
209N	female	82	T4	negative	NA	4.0982	2.60268	1.55833	.97942	.00079	1.58
210N	female	59	T3	negative	NA	.9593	2.25012	1.10957	.64171	.00049	.98
211N	female	53	T1a	negative	NA	4.1554	2.84810	1.40932	.80944	.00045	.89
212N	female	18	T3	positive	NA	2.7702	2.52275	1.97247	.87357	.00077	1.54
213N	female	58	T1a	negative	NA	11.7127	4.05584	2.16595	1.07549	.00040	.81
214N	female	47	T3	negative	NA	.9559	.65520	.44751	.29321	.00039	.79
215N	male	56	T1b	positive	NA	3.6301	2.94854	1.62450	1.01045	.00101	2.02
216N	female	44	T1b	negative	NA	2.2501	2.17347	.67596	.63949	.00038	.76
217N	female	51	T2	negative	NA	7.0128	1.41421	.46169	.69496	.00057	1.15
218N	female	62	T3	negative	NA	5.3332	2.51403	1.51047	.80385	.00075	1.51
219N	female	59	T3	negative	NA	.8526	.90438	.68777	.32534	.00053	1.05
220N	female	53	T2	negative	NA	1.2570	.87661	.67596	.28322	.00049	.97
221N	female	70	T3	negative	NA	18.0634	7.06162	4.09823	3.83706	.00091	1.83
222N	female	45	T1a	negative	NA	5.8767	3.08442	1.43893	1.80250	.00051	1.03
223N	female	63	T3	positive	NA	7.0861	4.12673	1.15669	3.60500	.00012	.24
224N	female	66	T3	positive	NA	9.6465	4.00000	1.19334	1.38992	.00058	1.16
225N	female	50	T3	positive	NA	11.3924	10.34599	2.46229	2.98970	.00044	.89
226N	female	50	T3	negative	NA	2.5403	2.54030	3.93128	1.12117	.00032	.63
227N	female	59	T3	negative	NA	5.0455	4.54727	1.65864	1.89868	.00046	.92
228N	female	69	T3	negative	NA	3.4822	3.89062	.71698	1.36604	.00045	.90
229N	female	70	T2	negative	NA	1.3472	.96594	1.69937	.55095	.00030	.60
230N	female	65	T3	negative	NA	9.5467	3.38698	1.16878	.80664	.00070	1.39
231N	female	67	T3	positive	NA	4.5315	3.09513	1.01748	.99654	.00029	.58
232N	female	67	T3	negative	NA	3.0001	2.17347	3.20428	.46652	.00021	.43
233N	female	58	T3	negative	NA	2.4116	1.68763	2.09217	.27168	.00019	.38
234N	female	40	T3	positive	NA	3.7064	2.77984	1.23542	.95595	.00035	.70
235N	male	54	T1a	negative	NA	4.9075	3.23777	1.75930	.85263	.00012	.24
236N	female	69	T3	negative	NA	3.0001	2.83825	.57038	.46009	.00038	.76
237N	male	31	T1a	negative	NA	3.9586	3.47015	3.77114	.71203	.00037	.74
238N	female	48	T3	negative	NA	5.7160	2.87787	2.39496	.82932	.00024	.47
239N	female	50	T2	negative	NA	1.6415	1.35191	1.08298	.29525	.00007	.14
240N	female	47	T1b	negative	NA	6.2767	4.62675	1.87254	1.71713	.00001	.02
241N	female	77	T3	positive	NA	7.1107	6.19026	2.60268	2.28945	.00033	.66
242N	female	48	T3	negative	NA	2.8186	1.93187	1.74715	.75002	.00031	.61
243N	female	54	T3	negative	NA	1.8987	2.20381	1.20581	.28322	.00032	.65
244N	female	46	T1b	negative	NA	4.7568	3.34035	4.09823	.84382	.00064	1.28
245N	female	65	T3	negative	NA	5.7958	4.36203	3.93128	1.63580	.00037	.74
247N	female	54	T3	negative	NA	5.0630	3.47015	3.58010	1.02811	.00042	.83
248N	female	66	T1a	negative	NA	1.7053	1.28343	.68302	.27452	.00008	.17
249N	female	66	T1b	negative	NA	6.5659	2.38667	.80944	.77647	.00032	.64
250N	female	65	T3	negative	NA	6.4531	2.63902	2.31338	.66434	.00044	.88
251N	female	48	T3	negative	NA	2.9180	2.40327	2.00000	.41899	.00024	.49
252N	female	60	T3	negative	NA	1.8025	2.14355	1.97247	.54715	.00009	.19
253N	female	40	T3	negative	NA	1.8277	1.46409	1.74715	.21316	.00050	1.01
254N	female	34	T1a	negative	NA	.9559	1.60214	1.52098	.29937	.00020	.39
256N	female	66	T3	negative	NA	11.1193	7.72749	3.81055	1.92519	.00110	2.20
257N	female	33	T3	negative	NA	2.1067	2.12138	3.78423	.28717	.00039	.77
258N	male	55	T1a	negative	NA	3.4822	4.12673	2.79917	.90438	.00121	2.41
259N	female	43	T2	negative	NA	.3439	12.00031	.58439	5.89708	.00053	1.06
260N	male	45	T3	positive	NA	13.0412	5.97940	1.71713	1.88557	.00078	1.55
261N	female	25	T3	positive	NA	3.1711	2.74157	1.56917	.52486	.00068	1.36
262N	female	49	T1a	negative	NA	2.8779	1.07923	1.01396	.29118	.00058	1.17
263N	female	66	T1b	negative	NA	9.5137	2.64818	1.90528	.98282	.00068	1.36
264N	male	59	T3	positive	NA	10.4831	2.02792	1.94531	.32646	.00153	3.05
265N	female	73	T1a	negative	NA	1.8532	.91383	1.08298	.23085	.00033	.66
266N	male	55	T1a	negative	NA	.9760	1.01748	.64842	.29833	.00034	.67
267N	female	47	T1b	negative	NA	4.7404	2.47084	1.88557	.80385	.00069	1.38
268N	female	60	T1a	negative	NA	5.7757	.99309	1.37554	.28322	.00084	1.69
269N	female	67	T1b	negative	NA	.4569	1.91853	1.80250	.91067	.00040	.80
270N	female	65	T1b	negative	NA	3.0844	2.64818	1.97247	1.09809	.00152	3.03
271N	female	52	T1a	negative	NA	6.8924	4.56305	1.59660	.92019	.00084	1.67
272N	female	46	T1a	negative	NA	1.8088	2.60268	.86454	.27168	.00074	1.48
273N	female	43	T1a	positive	NA	8.2821	8.60396	3.27161	1.91189	.00203	4.06
274N	female	57	T1b	negative	NA	9.5467	6.89237	4.25748	2.02792	.00133	2.66
275N	female	51	T1a	negative	NA	6.7505	4.33190	3.06312	1.35191	.00123	2.46
276N	female	65	T1b	negative	NA	3.1932	1.49485	1.17283	.61771	.00271	5.43
277N	female	46	T1a	negative	NA	.0969	.59132	.53775	.41466	.00047	.94
278N	female	65	T1a	negative	NA	4.8232	3.71922	1.93858	1.24833	.00062	1.25
279N	female	28	T1b	negative	NA	9.3502	5.20537	2.18859	2.28945	.00113	2.25
280N	female	65	T3	negative	NA	7.5162	4.31691	2.97935	1.74110	.00312	6.24
281N	female	67	T3	negative	NA	10.8153	11.08088	8.57419	3.31728	.00189	3.79
282N	female	53	T1a	negative	NA	2.4368	2.32947	1.93858	.61985	.00165	3.30
283N	female	83	T1b	negative	NA	.1237	.72196	.44288	.10658	.00050	.99
284N	female	67	T3	positive	NA	10.8528	4.33190	3.75809	1.08298	.00141	2.82
285N	female	48	T3	negative	NA	9.5137	2.47084	2.18102	.68302	.00077	1.54
286N	female	50	T1b	negative	NA	2.6390	1.41421	2.52275	.38422	.00037	.74
287N	female	18	T3	negative	NA	6.5659	5.38893	2.52275	1.73508	.00045	.90
288N	male	64	T1a	negative	NA	6.7740	4.09823	3.83706	1.02101	.00043	.86
289N	female	52	T3	negative	NA	5.5022	3.75809	1.58557	1.09429	.00024	.48
290N	female	46	T3	negative	NA	4.4691	4.00000	2.09943	.67129	.00011	.23
291N	female	63	T2	negative	NA	1.3287	3.14923	1.31494	1.14076	.00014	.27
292N	female	45	T1a	negative	NA	4.0982	1.01396	1.07177	.24148	.00023	.46
294N	female	76	T4	positive	NA	12.7728	10.89051	11.19669	.29423	.00058	1.16
295N	female	46	T1a	negative	NA	.8265	2.09217	.50348	.53403	.00009	.18
296N	female	56	T3	negative	NA	3.3987	2.85799	1.85318	.79278	.00031	.62
297N	female	59	T3	negative	NA	3.7581	1.65864	1.25266	.44288	.00034	.67
298N	female	41	T1b	negative	NA	2.7702	2.64818	1.32869	.48971	.00028	.56
299N	female	40	T1a	negative	NA	4.9075	.96594	.65293	.33915	.00011	.22
300N	male	52	T1a	negative	NA	.7819	.86155	.92980	.37113	.00025	.50
301N	female	58	T1a	negative	NA	3.0844	1.32869	1.02101	.18750	.00041	.81
302N	female	69	T1b	negative	NA	4.0699	2.77984	1.54756	.12631	.00018	.35
303N	female	28	T1b	positive	NA	8.3397	5.30370	2.10672	1.58557	.00104	2.08
304N	female	75	T3	negative	NA	5.8971	4.28709	3.11666	1.22688	.00032	.64
305N	female	39	T1a	positive	NA	4.0982	1.63580	1.35660	.31317	.00016	.32
306N	female	53	T3	negative	NA	.2784	.49141	.49827	.11582	.00020	.41
308N	female	47	T1b	negative	NA	1.8661	1.91853	.62851	.47963	.00035	.71
309N	female	18	T1b	negative	NA	.0682	.17076	1.03526	.05892	.00031	.63
310N	female	58	T1b	negative	NA	1.7777	1.52626	.45692	.36857	.00052	1.03
311N	female	49	T1a	negative	NA	3.9041	.48464	.76313	.12116	.00027	.54
312N	female	54	T1b	negative	NA	2.4880	2.79917	4.11246	.29525	.00074	1.47
314N	female	70	T3	negative	NA	.8950	1.27456	.68066	.32988	.00027	.54
315N	female	43	T1a	negative	NA	1.5476	1.41912	.85145	.25087	.00044	.88
316N	female	27	T1b	negative	NA	1.5369	.97265	.88884	.30885	.00013	.27
317N	female	56	T1b	negative	NA	7.5947	2.81864	1.30134	.49483	.00057	1.15
318N	female	66	T3	negative	NA	5.7358	2.47942	3.61752	.47963	.00057	1.13
319N	male	47	T1b	negative	NA	1.9119	.79278	.62851	.11072	.00038	.76
320N	female	47	T3	positive	NA	3.3636	2.71321	1.38992	.64394	.00047	.93
321N	female	33	T1b	negative	NA	2.3295	2.56685	1.12506	.25614	.00046	.92
322N	female	43	T1b	negative	NA	.3209	3.95863	.53961	.50000	.00069	1.38
323N	female	47	T1a	negative	NA	2.0139	1.00696	1.16473	.29423	.00031	.62
324N	female	56	T1b	negative	NA	3.5064	2.02792	1.72907	.38289	.00034	.67
325N	female	32	T1b	positive	NA	3.2154	3.81055	.95264	.66434	.00043	.87
326N	female	55	T1a	negative	NA	.3427	.57236	.67830	.06293	.00030	.60
327N	female	54	T1a	negative	NA	3.1602	1.28343	.48971	.25703	.00035	.71
328N	female	18	T1a	negative	NA	1.4948	1.09809	1.46409	.12243	.00033	.67
329N	female	43	T1a	negative	NA	1.5476	1.41912	.85145	.25087	.00044	.88
1R	female	44	T4	negative	negative	3.8106	3.11666	3.75809	.82645	.00056	1.12
2R	female	28	T1a	negative	negative	2.8284	1.36131	3.90413	.22767	.00110	2.21
3R	female	75	T4	positive	NA	11.9588	6.12623	3.20428	1.17691	.00084	1.67
4R	male	50	T3	positive	NA	.6926	.27836	3.47015	.06983	.00003	.06
5R	male	27	T3	positive	positive	2.8284	2.81864	2.93834	.55671	.00100	1.99
6R	female	48	T3	negative	negative	7.2100	3.59253	1.84038	.69496	.00032	.64
7R	female	52	T3	positive	positive	3.0525	1.76541	2.79917	.49655	.00057	1.14
8R	female	19	T1a	negative	NA	1.9386	3.11666	.73969	.68777	.00076	1.51
9R	female	31	T1b	negative	negative	1.2016	1.27899	3.28297	.17374	.00051	1.01
10R	female	21	T1a	negative	NA	4.7404	1.42405	1.38511	.46009	.00142	2.83
11R	female	40	T3	positive	NA	2.6666	4.53154	1.44393	1.16878	.00104	2.07
12R	female	57	T3	positive	positive	15.5625	6.91630	2.46229	1.69937	.00204	4.07
13R	male	52	T3	positive	negative	6.5659	3.94493	2.82843	1.07549	.00030	.60
14R	female	35	T1a	positive	NA	.9075	.88577	2.66660	.12763	.00087	1.73
15R	female	56	T3	positive	positive	4.7899	2.89788	2.67586	.82645	.00077	1.54
16R	male	33	T3	negative	negative	1.3059	1.33793	1.95206	.26152	.00163	3.26
17R	female	20	T3	negative	positive	6.6807	5.59834	1.83401	.84675	.00116	2.32
18R	female	38	T3	positive	negative	4.1699	2.21914	3.28297	.49141	.00032	.65
19R	female	29	T3	positive	positive	3.3058	1.41421	1.45397	.26887	.00024	.47
20R	female	54	T1b	negative	negative	13.0864	7.28536	11.23556	1.26576	.00186	3.71
21R	female	65	T3	negative	positive	1.5000	3.42238	2.45377	.94278	.00054	1.09
22R	female	40	T3	negative	positive	2.2736	1.78386	.75262	.53775	.00051	1.02
23R	female	18	T1b	positive	negative	.7928	.43227	.32646	.05852	.00053	1.07
24R	female	72	T1a	negative	positive	3.1711	2.94854	.94606	.62417	.00038	.76
25R	male	39	T3	positive	positive	4.1411	4.27226	.45063	1.03886	.00056	1.13
26R	female	49	T4	positive	negative	2.4453	3.45815	1.83401	.89193	.00082	1.64
27R	female	41	T3	negative	positive	14.0257	3.83706	1.91853	.35233	.00208	4.17
28R	female	32	T1b	positive	negative	3.0951	4.40762	.58439	.46490	.00275	5.51
29R	female	50	T3	negative	NA	10.5561	5.44526	1.41912	.51228	.00015	.31
30R	female	66	T1a	negative	positive	.2952	.36602	.21022	.05633	.00022	.43
31R	female	20	T3	positive	positive	5.0630	4.05584	4.36203	.15877	.00050	1.01
32R	female	57	T2	negative	negative	4.3620	1.34257	1.01396	.56448	.00035	.69
33R	female	33	T1b	positive	positive	3.7192	3.79737	3.53081	.60290	.00136	2.72
34R	male	39	T3	positive	positive	6.3203	4.82323	1.91853	.60500	.00074	1.48
35R	male	47	T3	positive	NA	4.3020	3.10588	1.08673	.12457	.00086	1.72
36R	female	46	T1a	negative	positive	2.8679	.47797	.60290	.06839	.00016	.33
38R	female	28	T3	negative	positive	3.5308	1.71119	2.17347	.53403	.00139	2.78
39R	female	61	T1b	negative	negative	2.9794	1.95884	1.48968	.57634	.00092	1.84
40R	female	28	T1b	positive	negative	1.4044	1.57462	3.78423	.34748	.00135	2.70
41R	male	70	T1b	negative	positive	9.6465	5.11594	5.55967	1.92519	.00125	2.50
42R	female	24	T1a	negative	positive	3.6301	4.75683	2.27363	.41899	.00112	2.25
43R	male	39	T4	positive	positive	3.1821	2.59368	2.17347	.89193	.00059	1.19
44R	female	67	T3	positive	negative	8.0278	1.23114	2.30537	.11949	.00034	.68
45R	female	53	T3	positive	positive	20.3930	11.08088	4.77334	3.41054	.00048	.96
47R	male	30	T1b	positive	negative	2.1214	1.50525	3.55537	.51406	.00044	.87
48R	female	37	T3	positive	negative	5.1337	4.19887	1.95884	1.31039	.00032	.63
49R	male	40	T3	positive	negative	.9828	1.95206	4.30198	.78187	.00088	1.77
50R	female	53	T1a	positive	negative	4.6428	2.77984	1.61888	2.40327	.00070	1.40
51R	female	38	T3	positive	negative	6.0002	3.27161	4.75683	1.60770	.00071	1.41
52R	female	54	T3	negative	positive	6.0210	3.48220	2.29740	.82645	.00021	.42
53R	male	60	T4	positive	positive	7.5947	8.00000	5.87667	2.08493	.00178	3.56
54R	male	47	T1b	positive	negative	2.8580	3.38698	1.91853	.82932	.00045	.90
55R	female	22	T1b	negative	negative	2.1810	2.69447	1.95206	.98282	.00070	1.40
56R	female	34	T1a	negative	negative	3.0147	2.35381	1.63014	.88884	.00159	3.18
57R	female	62	T3	negative	positive	6.1688	6.32033	3.11666	1.18921	.00114	2.27
59R	female	53	T2	negative	positive	.9107	4.02782	3.93128	.48802	.00077	1.55
60R	female	44	T3	negative	positive	4.7404	4.46915	3.35660	1.14076	.00094	1.87
61R	female	20	T3	negative	negative	8.3397	6.40856	3.38698	1.24833	.00194	3.89
62R	female	70	T3	negative	negative	.2398	1.35191	.58439	.92980	.00055	1.10
63R	male	45	T3	positive	positive	10.2319	7.23504	3.48220	2.71321	.00045	.89
64R	female	25	T4	negative	positive	5.6178	3.27161	2.22684	1.09429	.00083	1.65
65R	female	55	T1b	negative	positive	11.8351	9.61309	2.24233	3.23777	.00062	1.24
66R	female	51	T2	negative	positive	2.5403	1.81504	2.83825	.46814	.00047	.94
67R	female	75	T3	negative	positive	10.7779	3.21540	5.91755	1.06807	.00040	.81
68R	male	40	T1b	negative	positive	1.2570	.84382	.97265	.18112	.00086	1.71
69R	female	23	T3	negative	positive	13.7370	4.95883	2.04202	2.45377	.00130	2.60
70R	male	48	T1a	positive	positive	6.4755	2.54912	3.43426	.39229	.00097	1.95
71R	female	65	T1b	negative	positive	5.1694	2.89788	3.47497	.46329	.00089	1.78
72R	male	58	T4	negative	positive	19.3599	12.90627	11.71269	1.59107	.00148	2.97
73R	female	18	T3	negative	positive	5.2598	3.60500	5.04551	.42337	.00138	2.76
74R	male	47	T4	positive	positive	10.7406	5.20537	6.02099	2.47084	.00066	1.33
75R	female	59	T1a	negative	positive	4.7899	3.08442	1.63580	.86155	.00046	.92
76R	female	35	T3	negative	positive	9.2535	6.34227	2.12138	1.31951	.00426	8.53
78R	female	18	T3	positive	negative	4.7076	4.59479	5.01066	.69016	.00140	2.81
79R	female	61	T3	positive	positive	12.8616	9.78112	2.38667	4.06992	.00111	2.22
80R	male	56	T3	negative	positive	9.1261	4.24275	1.98618	2.35381	.00276	5.52
81R	female	49	T3	positive	positive	1.8277	1.46917	2.38667	1.18509	.00095	1.89
82R	male	50	T1b	positive	positive	9.1896	2.69447	2.23457	1.95884	.00114	2.28
83R	female	41	T1b	negative	NA	3.0168	5.77572	2.12874	.79004	.00375	7.49
84R	female	57	T3	positive	NA	1.1591	3.41054	8.51496	.65747	.00231	4.63
85R	female	68	T4	negative	NA	8.4973	6.25496	3.65533	3.11666	.00038	.77
86R	female	61	T1b	negative	NA	3.5603	3.68586	2.44867	.70466	.00288	5.76
87R	female	70	T3	positive	NA	13.9772	4.19305	4.06146	1.93858	.00078	1.56
88R	female	39	T2	positive	NA	8.1965	3.21540	2.30537	.97603	.00156	3.13
89R	female	50	T2	positive	NA	1.2702	1.37078	1.87905	.19820	.00121	2.41
90R	female	42	T3	positive	NA	3.0420	1.71119	2.41999	.54905	.00080	1.61
91R	female	48	T3	positive	NA	3.0209	1.75930	3.66802	.25000	.00107	2.14
